# Supplementary material for: The precision strategy of human genome correction via a set of circular donor DNA and its cleaver
Source: Front Genome Ed. 2026 Mar 11;8:1718252. doi: 10.3389/fgeed.2026.1718252 (PMC13013431; doi:10.3389/fgeed.2026.1718252)
Supplement: Supplementary file 1 [file Table2.xlsx]

## Sheet: CHISQ.TEST TD Fig.2A
pDonor-HPRT	Cleavage type	Observed HygR	Observed TD	TD freq. per HygR clone	Fig. 2A
ISCEI(318)Ex2Syn	No cleavage	5068	1	0.000197316	* Lane i
	InCDC	16144	39	0.00241576	* Lane ii
Observed	Cleavage type	TD	No TD	SUM (Overall-integration clones)	Expected	Cleavage type	TD	No TD	SUM (Overall-integration clones)	CHISQ.TEST p value: No cleavage vs. InCDC in TD
pDonor-HPRT ISCEI(318)Ex2Syn	No cleavage	1	5067	5068	pDonor-HPRT ISCEI(318)Ex2Syn	No cleavage	9.55685	5058.44	5068	0.00149429
	InCDC	39	16105	16144		InCDC	30.4431	16113.6	16144
	SUM	40	21172	21212		SUM	40	21172	21212
pDonor-HPRT	Cleavage type	Observed HygR	Observed TD	TD freq. per HygR clone	Fig. 2A
ISCEI(545)Ex2Syn	InCDC	6348	23	0.00362319	** Lane iii
	Linearization	972	0	0	** Lane iv
Observed	Cleavage type	TD	No TD	SUM (Overall-integration clones)	Expected	Cleavage type	TD	No TD	SUM (Overall-integration clones)	CHISQ.TEST p value: InCDC vs. Linearization in TD
pDonor-HPRT ISCEI(545)SynEx2	InCDC	23	6325	6348	pDonor-HPRT ISCEI(545)SynEx2	InCDC	19.9459	6328.05	6348	0.0601647
	Linearization	0	972	972		Linearization	3.0541	968.946	972
	SUM	23	7297	7320		SUM	23	7297	7320
pDonor-HPRT	Cleavage type	Observed HygR	Observed TD	TD freq. per HygR clone	Fig. 2A
Ex2Syn(1195)ISCEI	InCDC	10556	13	0.00123153	☆ Lane v
	Linearization	1864	2	0.00107296	☆ Lane vi
Observed	Cleavage type	TD	No TD	SUM (Overall-integration clones)	Expected	Cleavage type	TD	No TD	SUM (Overall-integration clones)	CHISQ.TEST p value: InCDC vs. Linearization in TD
pDonor-HPRT Ex2Syn(1195)ISCEI	InCDC	13	10543	10556	pDonor-HPRT Ex2Syn(1195)ISCEI	InCDC	12.7488	10543.3	10556	0.855804
	Linearization	2	1862	1864		Linearization	2.25121	1861.75	1864
	SUM	15	12405	12420		SUM	15	12405	12420
										☆

## Sheet: CHISQ TEST Syn-TD Fig.2A
Cleavage type	pDonor-HPRT	Observed TD	Observed Syn-TD	Syn-TD freq. per TD clone	Fig. 2A
InCDC	ISCEI(318)Ex2Syn	39	8	0.205128	※ Lane ii
	Ex2Syn(1195)ISCEI	13	9	0.692308	※ Lane v
Observed	pDonor-HPRT	Syn-TD	No Syn-TD	SUM (Overall-TD clones)	Expected	pDonor-HPRT	Syn-TD	No Syn-TD	SUM (Overall-TD clones)	CHISQ.TEST p value: 318 vs. 1195 in Syn-TD
InCDC	ISCEI(318)Ex2Syn	8	31	39	InCDC	ISCEI(318)Ex2Syn	12.75	26.25	39	0.00118312
	Ex2Syn(1195)ISCEI	9	4	13		Ex2Syn(1195)ISCEI	4.25	8.75	13
	SUM	17	35	52		SUM	17	35	52
Cleavage type	pDonor-HPRT	Observed TD	Observed Syn-TD	Syn-TD freq. per TD clone	Fig. 2A
InCDC	ISCEI(545)Ex2Syn	23	8	0.347826	# Lane iii
	Ex2Syn(1195)ISCEI	13	9	0.692308	# Lane v
Observed	pDonor-HPRT	Syn-TD	No Syn-TD	SUM (Overall-TD clones)	Expected	pDonor-HPRT	Syn-TD	No Syn-TD	SUM (Overall-TD clones)	CHISQ.TEST p value: 545 vs. 1195 in Syn-TD
InCDC	ISCEI(545)Ex2Syn	8	15	23	InCDC	ISCEI(318)Ex2Syn	10.8611	12.1389	23	0.0467433
	Ex2Syn(1195)ISCEI	9	4	13		Ex2Syn(1195)ISCEI	6.13889	6.86111	13
	SUM	17	19	36		SUM	17	19	36
Cleavage type	pDonor-HPRT	Observed TD	Observed Syn-TD	Syn-TD freq. per TD clone	Fig. 2A
InCDC	ISCEI(318)Ex2Syn	39	8	0.205128	$ Lane ii
	ISCEI(545)Ex2Syn	23	8	0.347826	$ Lane iii
Observed	pDonor-HPRT	Syn-TD	No Syn-TD	SUM (Overall-TD clones)	Expected	pDonor-HPRT	Syn-TD	No Syn-TD	SUM (Overall-TD clones)	CHISQ.TEST p value: 318 vs. 545 in Syn-TD
InCDC	ISCEI(318)Ex2Syn	8	31	39	InCDC	ISCEI(318)Ex2Syn	10.0645	28.9355	39	0.214818
	ISCEI(545)Ex2Syn	8	15	23		ISCEI(545)Ex2Syn	5.93548	17.0645	23
	SUM	16	46	62		SUM	16	46	62
