# Supplementary material for: The precision strategy of human genome correction via a set of circular donor DNA and its cleaver
Source: Front Genome Ed. 2026 Mar 11;8:1718252. doi: 10.3389/fgeed.2026.1718252 (PMC13013431; doi:10.3389/fgeed.2026.1718252)
Supplement: Supplementary file 2 [file Table3.xlsx]

## Sheet: Figure 2A
Allele sequence test			Seq. Results					Seq. Results
Figure 2A			Ex2-5'-outside F primer					Ex2-3'-outside R primer
Lane	Sub-lane	ID of TD-HTG	SEXA1 / SEXA1	Syn = SEXA1	Syn > SEXA1	Syn < SEXA1	Syn / Syn	SEXA1 / SEXA1	Syn = SEXA1	Syn > SEXA1	Syn < SEXA1	Syn / Syn
i	Lower	HTG1293	✔					✔
ii	Top	HTG1065*				✔					✔
ii	Top	HTG1066	✔					✔
ii	Top	HTG1067	✔					✔
ii	Top	HTG1070	✔					✔
ii	Top	HTG1071	✔					✔
ii	Top	HTG1072	✔					✔
ii	Top	HTG1073	✔					✔
ii	Top	HTG1075		✔					✔
ii	Top	HTG1076	✔					✔
ii	Top	HTG1077	✔					✔
ii	Top	HTG1078	✔					✔
ii	Top	HTG1079	✔					✔
ii	Middle	HTG1299	✔					✔
ii	Middle	HTG1300	Duplication test: 5'-; 3'+ (Target-5'-outside F primer/Plasmid-3'-inside R primer: Negative; Plasmid-5'-inside F primer/Target-3'-outside R primer: Positive)
ii	Middle	HTG1301	✔					✔
ii	Middle	HTG1304	✔					✔
ii	Middle	HTG1305	✔					✔
ii	Middle	HTG1307	✔					✔
ii	Bottom	HTG881	✔					✔
ii	Bottom	HTG882	✔					✔
ii	Bottom	HTG883	✔					✔
ii	Bottom	HTG888		✔					✔
ii	Bottom	HTG891	✔					✔
ii	Bottom	HTG894		✔					✔
ii	Bottom	HTG895		✔					✔
ii	Bottom	HTG896		✔					✔
ii	Bottom	HTG897		✔					✔
ii	Bottom	HTG898		✔					✔
ii	Bottom	HTG900	✔					✔
ii	Bottom	HTG902	✔					✔
ii	Bottom	HTG903	✔					✔
ii	Bottom	HTG904	✔					✔
ii	Bottom	HTG905	✔					✔
ii	Bottom	HTG906	✔					✔
ii	Bottom	HTG907	✔					✔
ii	Bottom	HTG908	✔					✔
ii	Bottom	HTG909	✔					✔
ii	Bottom	HTG910	✔					✔
ii	Bottom	HTG912	✔					✔
ii	Bottom	HTG913	✔					✔
iii	Top	HTG1027	✔					✔
iii	Top	HTG1028	✔					✔
iii	Top	HTG1029		✔					✔
iii	Top	HTG1030		✔					✔
iii	Top	HTG1031		✔					✔
iii	Top	HTG1032	✔					✔
iii	Top	HTG1033					✔					✔
iii	Top	HTG1034	Duplication test: 5'-; 3'+ (Target-5'-outside F primer/Plasmid-3'-inside R primer: Negative; Plasmid-5'-inside F primer/Target-3'-outside R primer: Positive)
iii	Top	HTG1035	✔					✔
iii	Top	HTG1036	✔					✔
iii	Top	HTG1037	✔					✔
iii	Middle	HTG1045	✔					✔
iii	Middle	HTG1046		✔					✔
iii	Middle	HTG1047		✔					✔
iii	Middle	HTG1048	✔					✔
iii	Middle	HTG1049	✔					✔
iii	Middle	HTG1051	✔					✔
iii	Bottom	HTG1520		✔					✔
iii	Bottom	HTG1523		✔					✔
iii	Bottom	HTG1524	✔					✔
iii	Bottom	HTG1525	✔					✔
iii	Bottom	HTG1526	✔					✔
iii	Bottom	HTG1527	✔					✔
iii	Bottom	HTG1528	✔					✔
iv		HTG1053	Duplication test: 5'-; 3'+ (Target-5'-outside F primer/Plasmid-3'-inside R primer: Negative; Plasmid-5'-inside F primer/Target-3'-outside R primer: Positive)
v	Top	HTG1265		✔					✔
v	Top	HTG1266*				✔					✔
v	Top	HTG1267	✔					✔
v	Top	HTG1268	✔					✔
v	Middle	HTG1331		✔					✔
v	Bottom	HTG783		✔					✔
v	Bottom	HTG784	Duplication test: 5'+; 3'- (Target-5'-outside F primer/Plasmid-3'-inside R primer: Positive; Plasmid-5'-inside F primer/Target-3'-outside R primer: Negative)
v	Bottom	HTG785		✔					✔
v	Bottom	HTG786		✔					✔
v	Bottom	HTG787*				✔					✔
v	Bottom	HTG788		✔					✔
v	Bottom	HTG798		✔					✔
v	Bottom	HTG800	✔					✔
v	Bottom	HTG803		✔					✔
vi	Top	HTG1275*			✔					✔
vi	Top	HTG1278					✔					✔
*: 5'/3' Syn primer PCR is performed in the case of "One allele is larger than the other allele in height of each of double-sequence peak"
Lane	Sub-lane	TD-HTG	5'/3' Syn primer PCR Results										Syn retention
ii	Top	HTG1065	5'/3' Syn primer PCR: 5+; 3'- (Target-5'-outside F primer 2/Syn R primer: Positive; Syn F primer/Target-3'-outside R primer 2: Negative)										Yes.
v	Top	HTG1266	5'/3' Syn primer PCR: 5'-; 3'- (Target-5'-outside F primer 2/Syn R primer: Negative; Syn F primer/Target-3'-outside R primer 2: Negative)										No.
v	Bottom	HTG787	5'/3' Syn primer PCR: 5'-; 3'+ (Target-5'-outside F primer 2/Syn R primer:Negative; Syn F primer/Target-3'-outside R primer 2:Positive)										Yes.
vi	Top	HTG1275	5'/3' Syn primer PCR: 5'-; 3'+ (Target-5'-outside F primer 2/Syn R primer:Negative; Syn F primer/Target-3'-outside R primer 2:Positive)										Yes.
✔: Doublet chart in the case of "One allele is larger than the other allele in height of each of double-sequence peak"
	Syn	GAACCAGGCTACGATCTCGACCTCTTTTGCA
	SEXA1	GAACCAGGTTATGACCTTGATTTATTTTGCA
						Reverse-Complement (ApE- A plasmid Editor v2.0.59)
