# Supplementary material for: The precision strategy of human genome correction via a set of circular donor DNA and its cleaver
Source: Front Genome Ed. 2026 Mar 11;8:1718252. doi: 10.3389/fgeed.2026.1718252 (PMC13013431; doi:10.3389/fgeed.2026.1718252)
Supplement: Supplementary file 3 [file Table6.xlsx]

## Sheet: Fig.5C
Allele sequence test			Seq. Results		Seq. Results
Fig. 5C			Ex2-5'-outside F primer		Ex2-3'-outside R primer		Syn	GAACCAGGCTACGATCTCGACCTCTTTTGCA
Lane	Sub-lane	GCV or HAT ID of Pop-out	Syn	SEXA1	Syn	SEXA1	SEXA1	GAACCAGGTTATGACCTTGATTTATTTTGCA
i		GCV135 (GCV-A2)		✔		✔
i		GCV136 (GCV-A3)	✔		✔
i		GCV137 (GCV-A4)		✔		✔
ii	Upper	GCV542 (GCV-B1)	✔		✔
ii	Lower	HAT915-p1B7*		✔		✔
ii	Lower	HAT916		✔		✔
ii	Lower	HAT917	✔		✔
ii	Lower	HAT918		✔		✔
ii	Lower	HAT919	✔		✔
ii	Lower	HAT920	✔		✔
ii	Lower	HAT921	✔		✔
ii	Lower	HAT922	✔		✔
*: HAT915 stock showed that Allele sequence test was SEXA1, Pop-out test was positive but Hyg test was weakly positive. Cell cloning was performed by plating at 1 cell per well to a 96wel-plate. One clone with SEXA1 allele was isolated as HAT915-p1B7.
					Reverse-Complement (ApE- A plasmid Editor v2.0.59)

## Sheet: Fig.6C
Allele sequence test		Seq. Results		Seq. Results
Fig. 6C		Ex2-5'-outside F primer		Ex2-3'-outside R primer		Syn	GAACCAGGCTACGATCTCGACCTCTTTTGCA
Lane	GCV ID of Pop-out	Syn	SEXA1	Syn	SEXA1	SEXA1	GAACCAGGTTATGACCTTGATTTATTTTGCA
i	GCV548 (GCV-C1)		✔		✔
i	GCV553-p1G10* (GCV-C3)	✔		✔
ii	GCV614 (GCV-D3)		✔		✔
ii	GCV616-p1A4** (GCV-D5)		✔		✔
ii	GCV616-p1C9** (GCV-D6)	✔		✔
*: GCV553 stock showed that Pop-out test was positive but Hyg test was weakly positive. Cell cloning (with 0.1 mM GCV) was performed by plating at 1 or 2 cell per well to 96well-plates. 20 clones were analyzed by PCR and sequencing. The clones with Syn allele (17 of 20), such as GCV553-p1G10, were isolated and counted as 1 of the Syn clones of lane i in Fig. 6C. The TD derivative clones with 2 di…
**: GCV616 stock showed that Pop-out test was positive but Allele sequence test was doublet of Syn and SEXA1. Cell cloning (with 0.3 mM GCV) was performed by plating at 2 cell per well to 96well-plates. 12 clones were analyzed by PCR and sequencing. The clones with Syn allele (6 of 12), such as GCV616-p1C9, were isolated and counted as 1 of the Syn clones of lane ii in Fig. 6C. The clones with SE…
					Reverse-Complement (ApE- A plasmid Editor v2.0.59)
