# Supplementary material for: The precision strategy of human genome correction via a set of circular donor DNA and its cleaver
Source: Front Genome Ed. 2026 Mar 11;8:1718252. doi: 10.3389/fgeed.2026.1718252 (PMC13013431; doi:10.3389/fgeed.2026.1718252)
Supplement: Supplementary file 4 [file Table4.xlsx]

## Sheet: Fig.3A
Allele sequence test			Seq. Results					Seq. Results
Fig. 3A			Ex2-5'-outside F primer					Ex2-3'-outside R primer
Lane	Sub-lane	ID of TD-HTG	SEXA1 / SEXA1	Syn = SEXA1	Syn > SEXA1	Syn < SEXA1	Syn / Syn	SEXA1 / SEXA1	Syn = SEXA1	Syn > SEXA1	Syn < SEXA1	Syn / Syn
i	Top	HTG2071		✔					✔
i	Top	HTG2072	✔
i	3rd	HTG2073	Duplication test: 5'-; 3'+ (Target-5'-outside F primer/Plasmid-3'-inside R primer: Negative; Plasmid-5'-inside F primer/Target-3'-outside R primer: Positive)
i	3rd	HTG2074		✔					✔
i	Bottom	HTG2075	✔					✔
i	Bottom	HTG2076	✔					✔
There is none in the case of "One allele is larger than the other allele in height of each of double-sequence peak".
	Syn	GAACCAGGCTACGATCTCGACCTCTTTTGCA
	SEXA1	GAACCAGGTTATGACCTTGATTTATTTTGCA

## Sheet: Fig.3B
Allele sequence test			Seq. Results					Seq. Results
Fig. 3B			Ex2-5'-outside F primer					Ex2-3'-outside R primer
Lane	Sub-lane	ID of TD-HTG	SEXA1 / SEXA1	Syn = SEXA1	Syn > SEXA1	Syn < SEXA1	Syn / Syn	SEXA1 / SEXA1	Syn = SEXA1	Syn > SEXA1	Syn < SEXA1	Syn / Syn
i	Top	HTG1988	✔					✔
i	Top	HTG1989	✔					✔
i	Top	HTG1992	✔					✔
i	Top	HTG1993		✔					✔
i	Top	HTG1994		✔					✔
i	Middle	HTG1995	✔					✔
i	Middle	HTG1996		✔					✔
i	Middle	HTG1997	✔					✔
i	Middle	HTG1998	Duplication test: 5'-; 3'+ (Target-5'-outside F primer/Plasmid-3'-inside R primer: Negative; Plasmid-5'-inside F primer/Target-3'-outside R primer: Positive)
i	Bottom	HTG2009	✔					✔
i	Bottom	HTG2010	✔					✔
i	Bottom	HTG2011		✔					✔
There is none in the case of "One allele is larger than the other allele in height of each of double-sequence peak".
	Syn	GAACCAGGCTACGATCTCGACCTCTTTTGCA
	SEXA1	GAACCAGGTTATGACCTTGATTTATTTTGCA

## Sheet: Fig.3C
Allele sequence test			Seq. Results					Seq. Results
Fig. 3C			Ex2-5'-outside F primer					Ex2-3'-outside R primer
Lane	Sub-lane	ID of TD-HTG	SEXA1 / SEXA1	Syn = SEXA1	Syn > SEXA1	Syn < SEXA1	Syn / Syn	SEXA1 / SEXA1	Syn = SEXA1	Syn > SEXA1	Syn < SEXA1	Syn / Syn
i	Top	HTG2002		✔					✔
i	2nd	HTG2007	✔					✔
i	3rd	HTG2013					✔					✔
i	Bottom	HTG2043	✔					✔
i	Bottom	HTG2044					✔					✔
ii	3rd	HTG2014*				✔					✔
ii	3rd	HTG2015		✔					✔
ii	3rd	HTG2016		✔					✔
ii	Bottom	HTG2053	✔					✔
ii	Bottom	HTG2054		✔					✔
iii	2nd	HTG2017	Duplication test: 5'-; 3'+ (Target-5'-outside F primer/Plasmid-3'-inside R primer: Negative; Plasmid-5'-inside F primer/Target-3'-outside R primer: Positive)
iii	3rd	HTG2045	Duplication test: 5'-; 3'+ (Target-5'-outside F primer/Plasmid-3'-inside R primer: Negative; Plasmid-5'-inside F primer/Target-3'-outside R primer: Positive)
*: 5'/3' Syn primer PCR is performed in the case of "One allele is larger than the other allele in height of each of double-sequence peak".
Lane	Sub-lane	ID of TD-HTG	5'/3' Syn primer PCR Results										Syn retention
ii	3rd	HTG2014	5'/3' Syn primer PCR: 5'-; 3'- (Target-5'-outside F primer 2/Syn R primer: Negative; Syn F primer/Target-3'-outside R primer 2: Negative)										No.
✔: Doublet chart in the case of "One allele is larger than the other allele in height of each of double-sequence peak".
	Syn	GAACCAGGCTACGATCTCGACCTCTTTTGCA
	SEXA1	GAACCAGGTTATGACCTTGATTTATTTTGCA
					Reverse-Complement (ApE- A plasmid Editor v2.0.59)
