# Supplementary material for: The precision strategy of human genome correction via a set of circular donor DNA and its cleaver
Source: Front Genome Ed. 2026 Mar 11;8:1718252. doi: 10.3389/fgeed.2026.1718252 (PMC13013431; doi:10.3389/fgeed.2026.1718252)
Supplement: Supplementary file 5 [file Table1.xlsx]

## Sheet: T.TEST Fig.3ABC
pDonor-HPRT	Cleavage type	Viable cells transfected	HygR	Integration freq.	AVERAGE	STDEV	T.TEST p value: InCDC vs. Linearization in Integration	Lenearization / InCDC	Fig. 3A
ISCEI(318)Ex2Syn	InCDC with pCI-nls-I-SceI	2949375	3376	0.00114465	0.000948271	0.000189249	0.00125418	1	※ Lane i
		2763750	2956	0.00106956
		5713125	4264	0.000746352
		5073750	4224	0.00083252
	Linearization	3238125	1468	0.000453349	0.000353368	8.76106e-05		0.372645	※ Lane ii
		3135000	1248	0.000398086
		5176875	1368	0.000264252
		5816250	1732	0.000297786
pDonor-HPRT	Cleavage type	Viable cells transfected	HygR	Integration freq.	AVERAGE	STDEV	T.TEST p value: InCDC vs. Linearization in Integration	Lenearization / InCDC	Fig. 3B
ISCEI(545)Ex2Syn	InCDC with pCI-nls-I-SceI	3217500	3168	0.000984615	0.000883733	9.32858e-05	0.00130238	1	※ Lane i
		3382500	2708	0.000800591
		2970000	2572	0.000865993
	Linearization	3465000	1056	0.000304762	0.000351486	6.68049e-05		0.397729	※ Lane ii
		2.69156e+06	1152	0.000428004
		2598750	836	0.000321693
pDonor-HPRT	Cleavage type	Viable cells transfected	HygR	Integration freq.	AVERAGE	STDEV	T.TEST p value: InCDC vs. Linearization in Integration	Lenearization / InCDC	Lenearization / InCDC	Fig. 3C	Fig. 3C
Ex2Syn(1195)ISCEI	InCDC with pCI-nls-I-SceI	3856875	3620	0.000938584	0.000832888	9.63732e-05	5.13777e-05	1		※ Lane i
		2310000	2056	0.000890043
		6311250	4800	0.000760547
		6950625	5160	0.000742379
	InCDC with pCAG-nls-I-SceI	2.09344e+06	2916	0.00139292	0.00106301	0.000272785	0.00169899		1		# Lane ii
		2536875	2580	0.001017
		5671875	6300	0.00111074
		6125625	4480	0.000731354
	Linearization	3898125	1356	0.00034786	0.000326875	2.30862e-05		0.39246	0.307501	※ Lane iii	# Lane iii
		5857500	2016	0.000344174
		6538125	1960	0.00029978
		6538125	2064	0.000315687

## Sheet: CHISQ.TEST Fig.3ABC
pDonor-HPRT	Cleavage type	Observed HygR	Observed TD	TD freq. per HygR clone	Fig. 3A
ISCEI(318)Ex2Syn	InCDC with pCI	14820	5	0.000337382	* Lane i
	Linearization	5816	0	0	* Lane ii
Observed	Cleavage type	TD	No TD	SUM (Overall-integration clones)	Expected	Cleavage type	TD	No TD	SUM (Overall-integration clones)	CHISQ.TEST p value: InCDC vs. Linearization in TD
pDonor-HPRT ISCEI(318)SynEx2	InCDC with pCI	5	14815	14820	pDonor-HPRT ISCEI(318)SynEx2	InCDC	3.59081	14816.4	14820	0.161226
	Linearization	0	5816	5816		Linearization	1.40919	5814.59	5816
	SUM	5	20631	20636		SUM	5	20631	20636
pDonor-HPRT	Cleavage type	Observed HygR	Observed TD	TD freq. per HygR clone	Fig. 3B
ISCEI(545)Ex2Syn	InCDC with pCI	8448	11	0.00130208	* Lane i
	Linearization	5816	0	0	* Lane ii
Observed	Cleavage type	TD	No TD	SUM (Overall-integration clones)	Expected	Cleavage type	TD	No TD	SUM (Overall-integration clones)	CHISQ.TEST p value: InCDC vs. Linearization in TD
pDonor-HPRT ISCEI(545)SynEx2	InCDC with pCI	11	8437	8448	pDonor-HPRT ISCEI(545)SynEx2	InCDC	6.51486	8441.49	8448	0.005906
	Linearization	0	5816	5816		Linearization	4.48514	5811.51	5816
	SUM	11	14253	14264		SUM	11	14253	14264
pDonor-HPRT	Cleavage type	Observed HygR	Observed TD	TD freq. per HygR clone	Fig. 3C
Ex2Syn(1195)ISCEI	InCDC with pCI	15636	5	0.000319775	* Lane i
	Linearization	7396	0	0	* Lane iii
Observed	Cleavage type	TD	No TD	SUM (Overall-integration clones)	Expected	Cleavage type	TD	No TD	SUM (Overall-integration clones)	CHISQ.TEST p value: InCDC vs. Linearization in TD
pDonor-HPRT Ex2Syn(1195)ISCEI	InCDC with pCI	5	15631	15636	pDonor-HPRT Ex2Syn(1195)ISCEI	InCDC	3.39441	15632.6	15636	0.124039
	Linearization	0	7396	7396		Linearization	1.60559	7394.39	7396
	SUM	5	23027	23032		SUM	5	23027	23032
pDonor-HPRT	Cleavage type	Observed HygR	Observed TD	TD freq. per HygR clone	Fig. 3C
Ex2Syn(1195)ISCEI	InCDC with pCAG	16276	5	0.000307201	$ Lane ii
	Linearization	7396	0	0	$ Lane iii
Observed	Cleavage type	TD	No TD	SUM (Overall-integration clones)	Expected	Cleavage type	TD	No TD	SUM (Overall-integration clones)	CHISQ.TEST p value: InCDC vs. Linearization in TD
pDonor-HPRT Ex2Syn(1195)ISCEI	InCDC with pCAG	5	16271	16276	pDonor-HPRT Ex2Syn(1195)ISCEI	InCDC	3.43782	16272.6	16276	0.131684
	Linearization	0	7396	7396		Linearization	1.56218	7394.44	7396
	SUM	5	23667	23672		SUM	5	23667	23672

## Sheet: CHISQ.TEST Fig.3DE
pDonor-HPRT	Cleavage type	Observed HygR TgR clones	Observed non-TD	non-TD freq. per HygR TgR clone	Fig. 3D
ISCEI(318)Ex2Syn	InCDC	6	1	0.166667	* Lane v
	Linearization	2	2	1	* Lane x
Observed	Cleavage type	non-TD	No non-TD	SUM (HygR TgR clones)	Expected	Cleavage type	non-TD	No non-TD	SUM (HygR TgR clones)	CHISQ.TEST p value: InCDC vs. Linearization in non-TD
pDonor-HPRT ISCEI(318)Ex2Syn	InCDC	1	5	6	pDonor-HPRT ISCEI(318)Ex2Syn	InCDC	2.25	3.75	6	0.035015
	Linearization	2	0	2		Linearization	0.75	1.25	2
	SUM	3	5	8		SUM	3	5	8
pDonor-HPRT	Cleavage type	Observed HygR TgR clones	Observed non-TD	non-TD freq. per HygR TgR clone	Fig. 3D
ISCEI(545)Ex2Syn	InCDC	15	4	0.266667	※ Lane v
	Linearization	3	3	1	※ Lane x
Observed	Cleavage type	non-TD	No non-TD	SUM (HygR TgR clones)	Expected	Cleavage type	non-TD	No non-TD	SUM (HygR TgR clones)	CHISQ.TEST p value: InCDC vs. Linearization in non-TD
pDonor-HPRT ISCEI(545)Ex2Syn	InCDC	4	11	15	pDonor-HPRT ISCEI(545)Ex2Syn	InCDC	5.83333	9.16667	15	0.0173844
	Linearization	3	0	3		Linearization	1.16667	1.83333	3
	SUM	7	11	18		SUM	7	11	18
pDonor-HPRT	Cleavage type	Observed HygR TgR clones	Observed non-TD	non-TD freq. per HygR TgR clone	Fig. 3D
Ex2Syn(1195)ISCEI	InCDC	14	4	0.285714	# Lane v
	Linearization	3	3	1	# Lane x
Observed	Cleavage type	non-TD	No non-TD	SUM (HygR TgR clones)	Expected	Cleavage type	non-TD	No non-TD	SUM (HygR TgR clones)	CHISQ.TEST p value: InCDC vs. Linearization in non-TD
pDonor-HPRT Ex2Syn(1195)ISCEI	InCDC	4	10	14	pDonor-HPRT Ex2Syn(1195)ISCEI	InCDC	5.76471	8.23529	14	0.0225339
	Linearization	3	0	3		Linearization	1.23529	1.76471	3
	SUM	7	10	17		SUM	7	10	17
