# Supplementary material for: The precision strategy of human genome correction via a set of circular donor DNA and its cleaver
Source: Front Genome Ed. 2026 Mar 11;8:1718252. doi: 10.3389/fgeed.2026.1718252 (PMC13013431; doi:10.3389/fgeed.2026.1718252)
Supplement: Supplementary file 6 [file Table5.xlsx]

## Sheet: Fig.4A
Allele sequence test			Seq. Results					Seq. Results
Fig. 4A			Ex2-5'-outside F primer					Ex2-3'-outside R primer
Lane	Sub-lane	ID of TD-HTG	SEXA1 / SEXA1	Syn = SEXA1	Syn > SEXA1	Syn < SEXA1	Syn / Syn	SEXA1 / SEXA1	Syn = SEXA1	Syn > SEXA1	Syn < SEXA1	Syn / Syn
i	Lower	HTG1968		✔					✔
ii	Top	HTG1970	✔					✔
ii	Top	HTG1971*				✔					✔
ii	Top	HTG1972		✔					✔
ii	Middle	HTG1974		✔					✔
ii	Bottom	HTG1977	✔					✔
ii	Bottom	HTG1979	✔					✔
iii	Upper	HTG1962		✔					✔
iii	Upper	HTG1963	✔					✔
iii	Lower	HTG1964	✔					✔
iv	Upper	HTG1958	✔					✔
iv	Upper	HTG1959		✔					✔
iv	Upper	HTG1960*			✔					✔
iv	Upper	HTG1961	✔					✔
iv	Lower	HTG2067	✔					✔
iv	Lower	HTG2068	✔					✔
iv	Lower	HTG2069	✔					✔
iv	Lower	HTG2070	✔					✔
*: 5'/3' Syn primer PCR is performed in the case of "One allele is larger than the other allele in height of each of double-sequence peak"
Lane	Sub-lane	ID of TD-HTG	5'/3' Syn primer PCR Results										Syn retention
ii	Top	HTG1971	5'/3' Syn primer PCR: 5'-; 3'- (Target-5'-outside F primer 2/Syn R primer: Negative; Syn F primer/Target-3'-outside R primer 2: Negative)										No.
iv	(single)	HTG1960	5'/3' Syn primer PCR: 5'+; 3'- (Target-5'-outside F primer 2/Syn R primer: Positive; Syn F primer/Target-3'-outside R primer 2: Negative)										Yes.
✔: Doublet chart in the case of "One allele is larger than the other allele in height of each of double-sequence peak"
	Syn	GAACCAGGCTACGATCTCGACCTCTTTTGCA
	SEXA1	GAACCAGGTTATGACCTTGATTTATTTTGCA
						Reverse-Complement (ApE- A plasmid Editor v2.0.59)

## Sheet: Fig.4B
Allele sequence test			Seq. Results					Seq. Results
Fig. 4B			Ex2-5'-outside F primer					Ex2-3'-outside R primer
Lane	Sub-lane	ID of TD-HTG	SEXA1 / SEXA1	Syn = SEXA1	Syn > SEXA1	Syn < SEXA1	Syn / Syn	SEXA1 / SEXA1	Syn = SEXA1	Syn > SEXA1	Syn < SEXA1	Syn / Syn
i	Upper	HTG1792	✔					✔
i	Lower	HTG1852	✔					✔
i	Lower	HTG1853	✔					✔
ii	Upper	HTG1782	✔					✔
ii	Upper	HTG1783	✔					✔
ii	Upper	HTG1784	✔					✔
ii	Lower	HTG1856	✔					✔
ii	Lower	HTG1859		✔					✔
iii	Upper	HTG1785	✔					✔
iii	Upper	HTG1786	✔					✔
iii	Upper	HTG1788	✔					✔
iii	Upper	HTG1789	Duplication test: 5'+; 3'- (Target-5'-outside F primer/Plasmid-3'-inside R primer: Positive; Plasmid-5'-inside F primer/Target-3'-outside R primer: Negative)
iii	Lower	HTG1861	✔					✔
iii	Lower	HTG1862	✔					✔
iii	Lower	HTG1863		✔					✔
iii	Lower	HTG1864	Duplication test: 5'-; 3'+ (Target-5'-outside F primer/Plasmid-3'-inside R primer: Negative; Plasmid-5'-inside F primer/Target-3'-outside R primer: Positive)
iii	Lower	HTG1866*			✔					✔
*: 5'/3' Syn primer PCR is performed in the case of "One allele is larger than the other allele in height of each of double-sequence peak"
Lane	Sub-lane	ID of TD-HTG	5'/3' Syn primer PCR Results										Syn retention
iii	Lower	HTG1866	5'/3' Syn primer PCR: 5'+; 3'- (Target-5'-outside F primer 2/Syn R primer: Positive; Syn F primer/Target-3'-outside R primer 2: Negative)										Yes.
✔: Doublet chart in the case of "One allele is larger than the other allele in height of each of double-sequence peak"
	Syn	GAACCAGGCTACGATCTCGACCTCTTTTGCA
	SEXA1	GAACCAGGTTATGACCTTGATTTATTTTGCA
						Reverse-Complement (ApE- A plasmid Editor v2.0.59)
