# Supplementary material for: The precision strategy of human genome correction via a set of circular donor DNA and its cleaver
Source: Front Genome Ed. 2026 Mar 11;8:1718252. doi: 10.3389/fgeed.2026.1718252 (PMC13013431; doi:10.3389/fgeed.2026.1718252)
Supplement: Supplementary file 7 [file Table7.xlsx]

## Sheet: Fig.5C
HygTK sequence		Seq. Results
Fig. 5C		HygTK fusion gene (2076 bp; 692 codon)
Lane	GCV ID of TK-deficient TD	Hyg domain (1st-324th codon)	TK domain (325th-691st codon)
i	GCV134 (GCV-A1)	2-bp deletion at 827th,828th bp	none
ii	GCV543 (GCV-B2)	none	none

## Sheet: Fig.6C
HygTK sequence		Seq. Results
Fig. 6C		HygTK fusion gene (2076 bp; 692 codon)
Lane	ID of TK-deficient TD-GCV	Hyg domain (1st-324th codon)	TK domain (325th-691th codon)
i	GCV552 (GCV-C2)	none	Gly (GGA) → Stop (TGA) at 567th codon
i	GCV553-p1H2* (GCV-C4)	none	Pro (CCA) → Gln (CAA) at 399th codon
i	GCV553-p1D9* (GCV-C5)	none	Gly (GGA) → Stop (TGA) at 579th codon
ii	GCV574 (GCV-D1)	none	none
ii	GCV610 (GCV-D2)	none	Tyr (TAC) → Cys (TGC) at 563rd codon
ii	GCV615 (GCV-D4)	none	Arg (AGG) → Met (ATG) at 633rd codon
*: GCV553 stock showed that Pop-out test was positive but Hyg test was weakly positive. Cell cloning (with 0.1 mM GCV) was performed by plating at 1 or 2 cell per well to 96well-plates. 20 clones were analyzed by PCR and sequencing. The clones with Syn allele (17 of 20), such as GCV553-p1G10, were isolated and counted as 1 of the Syn clones of the 2nd lane in Fig. 6C. The TD derivative clones wit…
